# Supplementary material for: Insights into the mechanism of action of the arbitrium communication system in SPbeta phages
Source: Nat Commun. 2022 Jun 24;13:3627. doi: 10.1038/s41467-022-31144-3 (PMC9232636; doi:10.1038/s41467-022-31144-3)
Supplement: Supplementary file 4 — Source Data [file 41467_2022_31144_MOESM4_ESM.xlsx]

## Sheet: Figure 1.d_1
	Figure 1.d_1			The portion of the gel inside the red box is shown in Figure 1.d_1

## Sheet: Figure1.d_2
	Figure 1.d_2		The portion of the gel inside the red box is shown in Figure 1.d_2

## Sheet: Figure 2.a
Figure 2.a	Titer (pfu/ml)
	Strain	JP 19877	JP 19936	JP 20222	JP 20223	JP 20223	JP20224	JP 20224
	Peptide added (5μM)					GMPRGA		GIVRGA
	Repeat 1	4030000000	28000000	67000000	6000000000	790000000	7000000000	143000000
	Repeat 2	1640000000	41100000	27100000	6500000000	96000000	7500000000	1400000000
	Repeat 3	3240000000	54000000	53000000	8000000000	2120000000	7800000000	3950000000
	Repeat 4	780000000	24400000	15700000	8700000000	63000000	9000000000	74000000
	Repeat 5	3640000000	41200000	33600000	5000000000	89000000	4400000000	86000000
	Repeat 6	3550000000	25100000	66000000	6000000000	290000000	5100000000	1940000000
	Repeat 7	160000000	12000000	6100000	4200000000	78000000	4100000000	2320000000

## Sheet: Supplementary Figure 5.a
	Supplemntary Figure 5.a			Normalized data						Boltman sigmoidal curves calculated from normalized data and plotted in Supplementary Figure 5.a.
		Temperature ºC	kat control1	kat-GMPRGA0.5-1	KAT GIVRGA 0.5-1	KAT SAIRGA 0.5-3				Temperature ºC	temp	kat control1	kat-GMPRGA0.5-1	KAT GIVRGA 0.5-1	KAT SAIRGA 0.5-3
		25	0.285893	0.217943	0	1.31457				25	25	1.9993	2.66965	16.447	2.04802
		26	0.19033	0.0721882	2.41533	0.849942				25.2953	25.2953	1.99953	2.66972	16.447	2.04806
		27	0.050171	0	4.5108	0.538047				25.5906	25.5906	1.9998	2.66981	16.447	2.0481
		28	0	0.160008	6.81494	0.334941				25.8859	25.8859	2.00015	2.66991	16.4471	2.04816
		29	0.179181	0.386228	8.87429	0.0241158				26.1812	26.1812	2.00058	2.67005	16.4471	2.04823
		30	0.350399	0.623483	10.3538	0				26.4765	26.4765	2.0011	2.67021	16.4471	2.04832
		31	0.791583	0.883271	12.2948	0.152198				26.7718	26.7718	2.00176	2.67042	16.4471	2.04844
		32	1.40239	1.74309	14.048	0.322615				27.0671	27.0671	2.00257	2.67069	16.4472	2.04858
		33	2.21707	2.29163	15.43	0.76259				27.3624	27.3624	2.00358	2.67102	16.4472	2.04876
		34	3.47612	3.76206	16.407	1.49303				27.6577	27.6577	2.00482	2.67144	16.4473	2.04898
		35	5.42641	5.09961	17.3218	2.57716				27.953	27.953	2.00637	2.67196	16.4473	2.04927
		36	7.87045	7.34205	18.2757	4.19933				28.2483	28.2483	2.00828	2.67262	16.4474	2.04962
		37	11.6094	10.0544	19.036	6.5348				28.5436	28.5436	2.01065	2.67345	16.4474	2.05007
		38	16.6002	13.765	19.9646	9.54711				28.8389	28.8389	2.01359	2.67449	16.4475	2.05063
		39	23.6344	18.9671	20.5582	13.9019				29.1342	29.1342	2.01723	2.6758	16.4476	2.05134
		40	32.7687	25.8158	21.1228	19.5899				29.4295	29.4295	2.02174	2.67744	16.4477	2.05223
		41	44.124	35.2724	21.855	27.2716				29.7248	29.7248	2.02733	2.67951	16.4478	2.05335
		42	56.4358	46.6359	21.985	36.9055				30.0201	30.0201	2.03425	2.6821	16.4479	2.05475
		43	69.8999	60.6528	22.0572	49.0014				30.3154	30.3154	2.04282	2.68536	16.448	2.05652
		44	82.0906	75.3824	22.2767	62.8062				30.6107	30.6107	2.05345	2.68946	16.4482	2.05874
		45	91.5458	89.0706	22.4904	76.6475				30.906	30.906	2.0666	2.69461	16.4483	2.06153
		46	97.6404	98.691	22.4305	89.6506				31.2013	31.2013	2.0829	2.70107	16.4485	2.06504
		47	100	100	23.2746	98.2278				31.4966	31.4966	2.10309	2.70919	16.4487	2.06945
		48	99.6624	96.6196	21.7351	100				31.7919	31.7919	2.12809	2.7194	16.4489	2.07499
		49	96.4817	92.2317	21.8564	94.7133				32.0872	32.0872	2.15904	2.73222	16.4492	2.08195
		50	94.7671	89.3994	22.3915	90.0311				32.3826	32.3826	2.19736	2.74832	16.4495	2.09071
		51	92.7197	87.1201	23.0616	86.3527				32.6778	32.6778	2.24479	2.76854	16.4498	2.10171
		52	91.4726	85.4801	23.9598	83.783				32.9732	32.9732	2.30349	2.79394	16.4501	2.11553
		53	90.2342	84.0657	25.1361	81.8699				33.2685	33.2685	2.3761	2.82583	16.4505	2.1329
		54	87.9988	82.9576	26.7716	80.5725				33.5638	33.5638	2.46591	2.86587	16.4509	2.15472
		55	87.4931	82.6587	29.2014	80.3715				33.8591	33.8591	2.57691	2.91613	16.4514	2.18213
		56	86.203	82.2182	32.4291	80.2611				34.1544	34.1544	2.71403	2.97918	16.452	2.21656
		57	85.2554	81.9925	36.8445	80.1346				34.4497	34.4497	2.88331	3.05828	16.4526	2.25979
		58	84.8954	82.0458	43.3743	80.4503				34.745	34.745	3.09209	3.15745	16.4533	2.31407
		59	83.321	81.2283	50.7394	79.7959				35.0403	35.0403	3.34933	3.28171	16.4541	2.3822
		60	82.8424	80.9202	60.7589	79.7638				35.3356	35.3356	3.66585	3.4373	16.4549	2.46767
		61	81.7625	80.3179	71.3293	78.9299				35.6309	35.6309	4.05466	3.63197	16.4559	2.57485
		62	80.1363	79.4544	81.4254	78.147				35.9262	35.9262	4.53131	3.87523	16.457	2.70916
		63	78.5197	78.6659	89.3704	77.2348				36.2215	36.2215	5.11423	4.17881	16.4582	2.87735
		64	76.6116	77.5711	93.8299	76.3077				36.5168	36.5168	5.82493	4.557	16.4595	3.08775
		65	75.359	77.0869	95.8178	75.6684				36.8121	36.8121	6.68827	5.02713	16.461	3.35064
		66	73.7774	75.9885	96.7543	74.6534				37.1074	37.1074	7.73234	5.60998	16.4627	3.67862
		67	72.2452	74.6642	98.4042	74.1154				37.4027	37.4027	8.98817	6.33019	16.4646	4.08703
		68	70.8014	72.957	99.3971	73.3104				37.698	37.698	10.489	7.21648	16.4667	4.5944
		69	69.1282	70.7118	100	72.4723				37.9933	37.9933	12.2687	8.30167	16.4691	5.22286
										38.2886	38.2886	14.3598	9.62219	16.4717	5.9985
										38.5839	38.5839	16.7905	11.2171	16.4747	6.95153
										38.8792	38.8792	19.5807	13.126	16.478	8.11608
										39.1745	39.1745	22.738	15.3861	16.4817	9.52964
										39.4698	39.4698	26.2531	18.0279	16.4859	11.2315
										39.7651	39.7651	30.0966	21.0701	16.4905	13.2606
										40.0604	40.0604	34.2169	24.5135	16.4957	15.6518
										40.3557	40.3557	38.5418	28.3359	16.5015	18.4313
										40.651	40.651	42.9817	32.4885	16.508	21.6112
										40.9463	40.9463	47.4372	36.8953	16.5153	25.1837
										41.2416	41.2416	51.8075	41.4573	16.5234	29.1159
										41.5369	41.5369	55.999	46.0598	16.5325	33.348
										41.8322	41.8322	59.9338	50.5847	16.5427	37.7943
										42.1275	42.1275	63.5537	54.9211	16.5541	42.3488
										42.4228	42.4228	66.8224	58.9764	16.5669	46.8944
										42.7181	42.7181	69.725	62.6833	16.5811	51.3152
										43.0134	43.0134	72.2642	66.0014	16.5971	55.5076
										43.3087	43.3087	74.4566	68.9162	16.6149	59.3895
										43.604	43.604	76.3284	71.4349	16.6349	62.905
										43.8993	43.8993	77.9111	73.5805	16.6572	66.0254
										44.1946	44.1946	79.2383	75.3862	16.6822	68.746
										44.4899	44.4899	80.3439	76.8902	16.7101	71.0815
										44.7852	44.7852	81.2594	78.1324	16.7414	73.0596
										45.0805	45.0805	82.0141	79.1511	16.7763	74.7162
										45.3758	45.3758	82.6337	79.9816	16.8153	76.0903
										45.6711	45.6711	83.1408	80.6556	16.859	77.2211
										45.9664	45.9664	83.5548	81.2004	16.9078	78.1457
										46.2617	46.2617	83.8919	81.6395	16.9624	78.8976
										46.557	46.557	84.1661	81.9924	17.0233	79.5066
										46.8524	46.8524	84.3887	82.2756	17.0914	79.9979
										47.1476	47.1476	84.5692	82.5024	17.1675	80.3933
										47.443	47.443	84.7155	82.6838	17.2525	80.7107
										47.7383	47.7383	84.8339	82.8287	17.3474	80.9651
										48.0336	48.0336	84.9298	82.9445	17.4534	81.1686
										48.3289	48.3289	85.0073	83.0368	17.5717	81.3313
										48.6242	48.6242	85.0699	83.1104	17.7036	81.4611
										48.9195	48.9195	85.1205	83.1691	17.8508	81.5648
										49.2148	49.2148	85.1615	83.2159	18.015	81.6474
										49.5101	49.5101	85.1945	83.2532	18.1979	81.7133
										49.8054	49.8054	85.2212	83.2829	18.4017	81.7658
										50.1007	50.1007	85.2428	83.3065	18.6287	81.8076
										50.396	50.396	85.2601	83.3253	18.8812	81.8409
										50.6913	50.6913	85.2742	83.3403	19.162	81.8674
										50.9866	50.9866	85.2856	83.3522	19.4741	81.8884
										51.2819	51.2819	85.2947	83.3617	19.8207	81.9052
										51.5772	51.5772	85.3021	83.3693	20.2052	81.9186
										51.8725	51.8725	85.308	83.3753	20.6314	81.9292
										52.1678	52.1678	85.3129	83.3801	21.1032	81.9377
										52.4631	52.4631	85.3168	83.3839	21.625	81.9444
										52.7584	52.7584	85.3199	83.3869	22.2013	81.9498
										53.0537	53.0537	85.3224	83.3894	22.8368	81.954
										53.349	53.349	85.3245	83.3913	23.5364	81.9574
										53.6443	53.6443	85.3261	83.3928	24.3053	81.9601
										53.9396	53.9396	85.3274	83.394	25.1487	81.9623
										54.2349	54.2349	85.3285	83.395	26.0719	81.964
										54.5302	54.5302	85.3294	83.3958	27.0799	81.9653
										54.8255	54.8255	85.3301	83.3964	28.1778	81.9664
										55.1208	55.1208	85.3307	83.3969	29.3703	81.9673
										55.4161	55.4161	85.3311	83.3972	30.6616	81.968
										55.7114	55.7114	85.3315	83.3976	32.0553	81.9685
										56.0067	56.0067	85.3318	83.3978	33.5542	81.9689
										56.302	56.302	85.332	83.398	35.1601	81.9693
										56.5973	56.5973	85.3322	83.3982	36.8737	81.9695
										56.8926	56.8926	85.3324	83.3983	38.6943	81.9698
										57.1879	57.1879	85.3325	83.3984	40.6196	81.9699
										57.4832	57.4832	85.3326	83.3985	42.6457	81.9701
										57.7785	57.7785	85.3327	83.3985	44.7669	81.9702
										58.0738	58.0738	85.3327	83.3986	46.9759	81.9703
										58.3691	58.3691	85.3328	83.3986	49.2633	81.9703
										58.6644	58.6644	85.3328	83.3987	51.6183	81.9704
										58.9597	58.9597	85.3329	83.3987	54.0285	81.9704
										59.255	59.255	85.3329	83.3987	56.4799	81.9705
										59.5503	59.5503	85.3329	83.3987	58.9581	81.9705
										59.8456	59.8456	85.3329	83.3987	61.4474	81.9705
										60.1409	60.1409	85.3329	83.3987	63.9323	81.9706
										60.4362	60.4362	85.333	83.3987	66.3971	81.9706
										60.7315	60.7315	85.333	83.3987	68.8268	81.9706
										61.0268	61.0268	85.333	83.3988	71.2073	81.9706
										61.3222	61.3222	85.333	83.3988	73.5253	81.9706
										61.6174	61.6174	85.333	83.3988	75.7694	81.9706
										61.9128	61.9128	85.333	83.3988	77.9295	81.9706
										62.2081	62.2081	85.333	83.3988	79.9975	81.9706
										62.5033	62.5033	85.333	83.3988	81.9669	81.9706
										62.7987	62.7987	85.333	83.3988	83.8331	81.9706
										63.094	63.094	85.333	83.3988	85.5931	81.9706
										63.3893	63.3893	85.333	83.3988	87.2455	81.9706
										63.6846	63.6846	85.333	83.3988	88.7905	81.9706
										63.9799	63.9799	85.333	83.3988	90.2293	81.9706
										64.2752	64.2752	85.333	83.3988	91.5644	81.9706
										64.5705	64.5705	85.333	83.3988	92.799	81.9706
										64.8658	64.8658	85.333	83.3988	93.9373	81.9706
										65.1611	65.1611	85.333	83.3988	94.9835	81.9706
										65.4564	65.4564	85.333	83.3988	95.9427	81.9706
										65.7517	65.7517	85.333	83.3988	96.8199	81.9706
										66.047	66.047	85.333	83.3988	97.6203	81.9706
										66.3423	66.3423	85.333	83.3988	98.3492	81.9706
										66.6376	66.6376	85.333	83.3988	99.0118	81.9706
										66.9329	66.9329	85.333	83.3988	99.613	81.9706
										67.2282	67.2282	85.333	83.3988	100.158	81.9706
										67.5235	67.5235	85.333	83.3988	100.651	81.9706
										67.8188	67.8188	85.333	83.3988	101.096	81.9706
										68.1141	68.1141	85.333	83.3988	101.498	81.9706
										68.4094	68.4094	85.333	83.3988	101.861	81.9706
										68.7047	68.7047	85.333	83.3988	102.187	81.9706
										69	69	85.333	83.3988	102.481	81.9706

## Sheet: Supplementary Figure 5.b
	Supplemntary Figure 5.b			Normalized data						Boltman sigmoidal curves calculated from normalized data and plotted in Supplementary Figure 5.b.
		Temperature ºC	AimRSPb-I	AimRSPb-II						Temperature ºC	AimRSPb-I	AimRSPb-II
		25	7.54392	1.77574						25	1.1137	-1.5497
		26		1.327						25.3624	1.11961	-1.50951
		27	5.74453	1.01471						25.7248	1.12608	-1.46499
		28	5.20744	0.695094						26.0873	1.13317	-1.41569
		29	4.42905	0.426764						26.4497	1.14092	-1.36111
		30		0.139202						26.8121	1.1494	-1.30067
		31	3.24979	0						27.1745	1.15869	-1.23377
		32	2.51161	0.271993						27.5369	1.16885	-1.15972
		33	1.99139	0.111728						27.8993	1.17996	-1.07777
		34		0.42768						28.2617	1.19213	-0.987091
		35		1.25465						28.6242	1.20545	-0.88678
		36	0.361951	2.22173						28.9866	1.22002	-0.775834
		37	0.150488	4.03044						29.349	1.23596	-0.653155
		38		6.80624						29.7114	1.2534	-0.517539
		39		10.3742						30.0738	1.27249	-0.367665
		40	0	15.1721						30.4362	1.29338	-0.202088
		41	0.518928	21.7787						30.7987	1.31622	-0.0192277
		42		29.0153						31.1611	1.34122	0.182638
		43	2.03679	37.5991						31.5235	1.36857	0.40539
		44	3.45865	46.7104						31.8859	1.39848	0.651069
		45	4.82084	54.6807						32.2483	1.43121	0.921889
		46		61.0089						32.6107	1.467	1.22025
		47		65.0017						32.9732	1.50614	1.54875
		48	13.2327	67.1621						33.3356	1.54896	1.91015
		49	17.5735	69.7392						33.698	1.59577	2.30746
		50		71.96						34.0604	1.64696	2.74386
		51		75.1213						34.4228	1.70293	3.22274
		52	39.1194	78.2378						34.7852	1.76411	3.74771
		53	47.3068	81.3983						35.1476	1.83099	4.32254
		54		84.6035						35.5101	1.90408	4.95117
		55		87.2493						35.8725	1.98396	5.63771
		56	61.7343	89.776						36.2349	2.07123	6.3864
		57	64.6675	92.0133						36.5973	2.16657	7.20152
		58		93.9859						36.9597	2.27071	8.08741
		59		95.3825						37.3222	2.38442	9.04836
		60	72.8134	96.78						37.6846	2.50857	10.0886
		61	75.923	97.9358						38.047	2.64408	11.2121
		62		98.2893						38.4094	2.79195	12.4226
		63	80.8516	99.4844						38.7718	2.95325	13.7233
		64	82.6912	99.7564						39.1342	3.12917	15.1173
		65	84.4179	100						39.4966	3.32095	16.6065
		66		99.6749						39.8591	3.52995	18.1924
		67	86.8257	99.0192						40.2215	3.75762	19.8755
		68	87.4523	97.7361						40.5839	4.00552	21.6553
		69	88.1944	96.0016						40.9463	4.27531	23.5301
		70		94.9191						41.3087	4.56878	25.4969
		71	90.7735	93.8238						41.6711	4.88783	27.5516
		72	91.7841	93.0967						42.0336	5.23446	29.6885
		73	93.0892	92.5573						42.396	5.61081	31.9007
		74		91.6103						42.7584	6.01912	34.18
		75	96.0055	90.842						43.1208	6.46177	36.5168
		76	97.0136	89.9994						43.4832	6.94122	38.9005
		77	97.8542	88.9847						43.8456	7.46004	41.3196
		78	99.1451	88.8895						44.2081	8.02092	43.7617
		79	100	87.7979						44.5705	8.6266	46.2142
		79	98.7679	100						44.9329	9.27989	48.6641
										45.2953	9.98362	51.0985
										45.6577	10.7407	53.5047
										46.0201	11.5539	55.8707
										46.3826	12.426	58.1855
										46.745	13.3598	60.4387
										47.1074	14.3578	62.6214
										47.4698	15.4223	64.7258
										47.8322	16.5554	66.7455
										48.1946	17.7589	68.6756
										48.557	19.0342	70.5122
										48.9195	20.3822	72.253
										49.2819	21.8033	73.8968
										49.6443	23.2974	75.4435
										50.0067	24.8637	76.894
										50.3691	26.5007	78.25
										50.7315	28.2061	79.5139
										51.094	29.9769	80.6887
										51.4564	31.8094	81.7781
										51.8188	33.6989	82.7858
										52.1812	35.6402	83.7158
										52.5436	37.627	84.5726
										52.906	39.6527	85.3603
										53.2685	41.7099	86.0833
										53.6309	43.7909	86.746
										53.9933	45.8873	87.3524
										54.3557	47.9907	87.9065
										54.7181	50.0926	88.4124
										55.0805	52.1844	88.8737
										55.443	54.2578	89.2939
										55.8054	56.3045	89.6763
										56.1678	58.3171	90.0241
										56.5302	60.2883	90.3401
										56.8926	62.2116	90.627
										57.255	64.0812	90.8873
										57.6174	65.892	91.1235
										57.9799	67.6398	91.3376
										58.3423	69.3209	91.5315
										58.7047	70.9327	91.7072
										59.0671	72.4732	91.8662
										59.4295	73.9411	92.0102
										59.7919	75.3359	92.1404
										60.1544	76.6577	92.2582
										60.5168	77.9071	92.3647
										60.8792	79.0851	92.461
										61.2416	80.1933	92.5481
										61.604	81.2337	92.6267
										61.9665	82.2083	92.6978
										62.3289	83.1197	92.762
										62.6913	83.9703	92.82
										63.0537	84.763	92.8724
										63.4161	85.5006	92.9197
										63.7785	86.1859	92.9624
										64.1409	86.8217	93.001
										64.5034	87.411	93.0358
										64.8658	87.9565	93.0672
										65.2282	88.4608	93.0956
										65.5906	88.9268	93.1212
										65.953	89.3568	93.1443
										66.3154	89.7534	93.1652
										66.6779	90.1188	93.184
										67.0403	90.4553	93.201
										67.4027	90.7649	93.2164
										67.7651	91.0496	93.2302
										68.1275	91.3114	93.2427
										68.4899	91.5518	93.254
										68.8524	91.7726	93.2641
										69.2148	91.9753	93.2733
										69.5772	92.1612	93.2816
										69.9396	92.3317	93.289
										70.302	92.4881	93.2958
										70.6644	92.6314	93.3019
										71.0268	92.7627	93.3073
										71.3893	92.883	93.3123
										71.7517	92.9932	93.3168
										72.1141	93.094	93.3208
										72.4765	93.1864	93.3244
										72.8389	93.2709	93.3277
										73.2014	93.3483	93.3307
										73.5638	93.4191	93.3333
										73.9262	93.4839	93.3357
										74.2886	93.5431	93.3379
										74.651	93.5974	93.3399
										75.0134	93.6469	93.3416
										75.3758	93.6923	93.3432
										75.7383	93.7337	93.3447
										76.1007	93.7716	93.346
										76.4631	93.8063	93.3471
										76.8255	93.838	93.3482
										77.1879	93.8669	93.3491
										77.5503	93.8934	93.35
										77.9128	93.9176	93.3508
										78.2752	93.9397	93.3515
										78.6376	93.96	93.3521
										79	93.9784	93.3527

## Sheet: Figure 7.b
Figure 7.b.			Normalized data
		Temperature ºC	AimRkat	AimRkatN273A	AimRkat-AimPkat	AimRkatN273A-AimPkat	AimRkat-AimPSPb	AimRkatN273A-AimPSPb
		25	0.20786	0.133358	0.379234	0.677226	0.82321	0
		26	0	0	0.153784	0.604191	0.277359	0.315407
		27	0.0424016	0.306467	0	0.231644	0	0.657771
		28	0.0931198	0.960799	0.17394	0.34599	0.0635505	1.03249
		29	0.493874	1.34429	0.00447857	0.134265	0.454219	1.35688
		30	0.938698	1.56544	0.282186	0.0250824	0.875429	1.44224
		31	1.63877	2.07068	0.661421	0.140904	1.87254	1.36047
		32	2.90256	2.19906	0.790569	0.00737679	3.10613	1.31734
		33	4.43907	2.21315	1.08022	0	4.69392	1.51054
		34	6.43287	2.30426	1.73119	0.135002	7.07389	2.00207
		35	8.65947	2.56682	2.31348	0.125412	10.5012	2.52145
		36	11.059	3.25346	2.85396	0.297301	14.5517	3.17833
		37	14.3374	5.72338	3.18841	0.433041	20.9369	4.33482
		38	18.5229	9.34624	3.51762	0.761325	28.7882	5.35292
		39	25.0804	15.83	3.52061	0.977477	39.0904	7.55807
		40	34.1481	24.7604	4.17382	1.2224	51.4297	10.4884
		41	45.4491	36.3654	4.02153	2.00143	65.137	14.4395
		42	57.9931	49.0164	4.12455	2.54218	78.6044	20.9929
		43	71.0974	63.811	4.23802	3.49679	91.7275	29.854
		44	82.7601	76.4149	4.13649	4.97001	99.0896	40.8312
		45	91.7745	86.567	4.31043	7.09981	100	53.3378
		46	97.6603	94.2037	4.49483	10.1422	97.5461	66.8805
		47	100	98.384	4.83002	14.0373	95.2361	79.3934
		48	99.8171	100	5.57729	19.821	92.4606	89.2007
		49	98.8501	97.781	6.46192	27.0883	90.0141	94.4072
		50	97.9779	94.8987	8.29613	35.6016	87.4055	96.3508
		51	98.1525	91.8771	10.6962	45.2524	85.5813	98.4481
		52	96.8862	89.2498	14.1578	54.6037	83.091	99.1086
		53	95.6956	87.199	18.9692	63.7662		99.4995
		54	94.4019	85.7562	25.4416	70.5724		99.2865
		55	93.972	85.6129	33.5429	74.4004		99.1706
		56			42.3168	77.3011		99.6136
		57			52.4031	79.1491		99.7592
		58			61.7764	81.5356		99.8832
		59			70.4533	83.6662		99.894
		60			77.0705	86.7011		100
		61			82.0573	88.8029		98.7141
		62			85.616	91.1068		99.2811
		63			87.9444	93.0293		99.7017
		64			90.4699	94.7696		99.2083
		65			93.3223	95.1104		98.0078
		66			95.3977	95.7965
		67			96.4465	97.9823
		68			97.5014	99.5906
		69			98.6667	100
		70			100	99.0476
		71			99.8626	97.6843
		72			99.0086	97.1775
		73			97.0333
			Boltman sigmoidal curves calculated from normalized data and plotted in Figure 7.b.
		Temperature ºC	AimRkat	AimRkatN273A	AimRkat-AimPkat	AimRkatN273A-AimPkat	AimRkat-AimPSPb	AimRkatN273A-AimPSPb
		25	1.88644	1.4628	1.86606	-0.527962	2.59315	1.67997
		25.3222	1.88919	1.46299	1.86614	-0.526528	2.59439	1.68026
		25.6443	1.89247	1.46324	1.86623	-0.524929	2.59593	1.68061
		25.9664	1.89639	1.46354	1.86632	-0.523147	2.59784	1.68103
		26.2886	1.90105	1.46392	1.86643	-0.52116	2.60022	1.68153
		26.6107	1.90661	1.46439	1.86655	-0.518945	2.60317	1.68213
		26.9329	1.91324	1.46499	1.86669	-0.516477	2.60685	1.68285
		27.255	1.92114	1.46573	1.86685	-0.513725	2.61142	1.68372
		27.5772	1.93055	1.46667	1.86702	-0.510658	2.6171	1.68476
		27.8993	1.94178	1.46784	1.86722	-0.50724	2.62416	1.68601
		28.2215	1.95515	1.4693	1.86745	-0.503429	2.63294	1.68751
		28.5436	1.97109	1.47114	1.8677	-0.499182	2.64386	1.68931
		28.8658	1.99008	1.47345	1.86799	-0.494447	2.65742	1.69147
		29.1879	2.01272	1.47633	1.86831	-0.489171	2.67429	1.69406
		29.5101	2.03968	1.47995	1.86868	-0.483289	2.69524	1.69717
		29.8322	2.07181	1.48448	1.86909	-0.476733	2.72128	1.7009
		30.1544	2.11008	1.49016	1.86956	-0.469427	2.75364	1.70538
		30.4765	2.15567	1.49728	1.87008	-0.461283	2.79384	1.71075
		30.7987	2.20996	1.5062	1.87068	-0.452207	2.84377	1.7172
		31.1208	2.27459	1.51737	1.87135	-0.442091	2.90577	1.72493
		31.4429	2.35153	1.53136	1.87211	-0.430818	2.98274	1.73421
		31.7651	2.44309	1.5489	1.87296	-0.418254	3.07825	1.74535
		32.0872	2.55202	1.57086	1.87393	-0.404252	3.19672	1.7587
		32.4094	2.68154	1.59837	1.87502	-0.388649	3.34359	1.77473
		32.7315	2.8355	1.63281	1.87625	-0.371261	3.52552	1.79395
		33.0537	3.01838	1.67595	1.87764	-0.351886	3.7507	1.81701
		33.3758	3.23548	1.72994	1.87921	-0.330298	4.02908	1.84467
		33.698	3.49301	1.79751	1.88098	-0.306243	4.37279	1.87785
		34.0201	3.79819	1.88205	1.88298	-0.279443	4.79645	1.91762
		34.3423	4.15945	1.98777	1.88524	-0.249586	5.31756	1.96532
		34.6644	4.58653	2.11991	1.88779	-0.216325	5.95694	2.02249
		34.9866	5.09061	2.28497	1.89068	-0.179276	6.739	2.09101
		35.3087	5.68451	2.49097	1.89393	-0.138008	7.69194	2.17312
		35.6309	6.3827	2.7478	1.8976	-0.092048	8.84775	2.27146
		35.953	7.2014	3.06761	1.90175	-0.0408663	10.2418	2.38922
		36.2752	8.15854	3.4652	1.90643	0.0161237	11.9118	2.53016
		36.5973	9.27365	3.95853	1.91171	0.0795736	13.8964	2.69876
		36.9195	10.5675	4.56914	1.91768	0.150204	16.2322	2.90032
		37.2416	12.0616	5.32264	1.92441	0.228816	18.9504	3.1411
		37.5638	13.7777	6.24901	1.93202	0.316296	22.0725	3.42847
		37.8859	15.7364	7.38268	1.9406	0.413626	25.6049	3.77109
		38.2081	17.9561	8.7623	1.9503	0.521891	29.5339	4.17904
		38.5302	20.4512	10.4298	1.96124	0.642289	33.8221	4.66405
		38.8524	23.2307	12.4287	1.97359	0.776146	38.4068	5.23965
		39.1745	26.2957	14.8014	1.98753	0.92492	43.2015	5.92126
		39.4966	29.638	17.585	2.00327	1.09022	48.1016	6.72638
		39.8188	33.2387	20.8062	2.02103	1.27381	52.993	7.67453
		40.1409	37.0673	24.4751	2.04108	1.47764	57.7621	8.78719
		40.4631	41.082	28.5792	2.06371	1.70382	62.3065	10.0875
		40.7852	45.2309	33.0787	2.08925	1.95469	66.5433	11.5997
		41.1074	49.4544	37.9038	2.11807	2.23279	70.4136	13.3486
		41.4295	53.6882	42.9571	2.1506	2.54087	73.8837	15.358
		41.7517	57.8676	48.1201	2.18729	2.88193	76.9433	17.6494
		42.0738	61.9313	53.2633	2.22869	3.25922	79.6015	20.2405
		42.396	65.8245	58.2593	2.27539	3.67623	81.8815	23.1421
		42.7181	69.502	62.9951	2.32807	4.13671	83.8156	26.3568
		43.0403	72.9295	67.3811	2.38748	4.64467	85.441	29.8761
		43.3624	76.0846	71.3566	2.45448	5.20437	86.7963	33.6787
		43.6846	78.9556	74.8904	2.53002	5.82031	87.9189	37.7301
		44.0067	81.541	77.9774	2.61516	6.49721	88.8438	41.9821
		44.3289	83.8474	80.6334	2.71113	7.23996	89.6023	46.375
		44.651	85.8877	82.8889	2.81925	8.05363	90.2222	50.8401
		44.9731	87.6792	84.7831	2.94104	8.94335	90.7271	55.3042
		45.2953	89.242	86.3591	3.07819	9.91432	91.1375	59.694
		45.6174	90.5975	87.6601	3.23258	10.9716	91.4704	63.9413
		45.9396	91.7674	88.7272	3.4063	12.1203	91.7399	67.9864
		46.2617	92.7729	89.5979	3.6017	13.3649	91.9579	71.7817
		46.5839	93.6338	90.3053	3.82138	14.7098	92.134	75.2928
		46.906	94.3687	90.878	4.0682	16.1587	92.2762	78.4989
		47.2282	94.9943	91.3403	4.34535	17.7145	92.3908	81.3919
		47.5503	95.5256	91.7126	4.65635	19.3794	92.4832	83.9745
		47.8725	95.976	92.012	5.00506	21.1544	92.5577	86.2579
		48.1946	96.3572	92.2523	5.39569	23.0392	92.6177	88.2598
		48.5168	96.6793	92.445	5.83288	25.0323	92.666	90.0018
		48.8389	96.9512	92.5993	6.32162	27.1305	92.7049	91.5078
		49.1611	97.1805	92.7228	6.86733	29.329	92.7362	92.8026
		49.4832	97.3738	92.8217	7.4758	31.6213	92.7614	93.9105
		49.8054	97.5364	92.9007	8.15323	33.9992	92.7816	94.8544
		50.1275	97.6733	92.9638	8.90615	36.4528	92.7979	95.6559
		50.4497	97.7884	93.0143	9.7414	38.9708	92.8111	96.3343
		50.7718	97.8852	93.0546	10.666	41.5402	92.8216	96.9072
		51.094	97.9666	93.0867	11.6872	44.1471	92.8301	97.3899
		51.4161	98.0349	93.1124	12.8121	46.7768	92.837	97.7959
		51.7383	98.0923	93.133	14.0479	49.4138	92.8424	98.1369
		52.0604	98.1405	93.1493	15.4011	52.0427		98.4229
		52.3826	98.181	93.1624	16.8781	54.6481		98.6625
		52.7047	98.215	93.1729	18.484	57.2153		98.8631
		53.0268	98.2435	93.1812	20.2233	59.7304		99.0308
		53.349	98.2674	93.1878	22.0986	62.1805		99.1711
		53.6711	98.2875	93.1931	24.1112	64.5544		99.2883
		53.9933	98.3044	93.1974	26.2603	66.8423		99.3861
		54.3154	98.3185	93.2007	28.5428	69.036		99.4678
		54.6376	98.3304	93.2035	30.9531	71.1292		99.536
		54.9597	98.3404	93.2056	33.483	73.117		99.5929
		55.2819			36.1218	74.9965		99.6403
		55.604			38.8559	76.7661		99.6799
		55.9262			41.6695	78.4256		99.7129
		56.2483			44.5445	79.9761		99.7404
		56.5705			47.4612	81.4198		99.7634
		56.8926			50.3987	82.7597		99.7825
		57.2148			53.3354	83.9995		99.7985
		57.5369			56.2498	85.1435		99.8117
		57.8591			59.121	86.1965		99.8228
		58.1812			61.9295	87.1633		99.832
		58.5033			64.6573	88.0492		99.8397
		58.8255			67.2886	88.8593		99.8462
		59.1476			69.8103	89.5987		99.8515
		59.4698			72.2117	90.2725		99.856
		59.7919			74.4847	90.8855		99.8597
		60.1141			76.624	91.4426		99.8628
		60.4362			78.6268	91.9481		99.8654
		60.7584			80.4923	92.4064		99.8675
		61.0805			82.2218	92.8214		99.8693
		61.4027			83.8183	93.1968		99.8708
		61.7248			85.2862	93.5362		99.872
		62.047			86.6308	93.8427		99.8731
		62.3691			87.8584	94.1194		99.8739
		62.6913			88.9756	94.369		99.8746
		63.0134			89.9896	94.594		99.8752
		63.3356			90.9076	94.7968		99.8757
		63.6577			91.7367	94.9795		99.8761
		63.9799			92.4839	95.1439		99.8765
		64.302			93.1562	95.2919		99.8768
		64.6242			93.76	95.4251		99.877
		64.9463			94.3014	95.5448		99.8772
		65.2685			94.7863	95.6526
		65.5906			95.2199	95.7494
		65.9128			95.6074	95.8364
		66.2349			95.9533	95.9146
		66.557			96.2617	95.9849
		66.8792			96.5366	96.048
		67.2013			96.7814	96.1047
		67.5235			96.9992	96.1556
		67.8456			97.1929	96.2013
		68.1678			97.3652	96.2423
		68.4899			97.5183	96.2792
		68.8121			97.6543	96.3123
		69.1342			97.775	96.342
		69.4564			97.8822	96.3686
		69.7785			97.9774	96.3926
		70.1007			98.0618	96.414
		70.4228			98.1367	96.4333
		70.745			98.2031	96.4506
		71.0671			98.262	96.4661
		71.3893			98.3142	96.4801
		71.7114			98.3605	96.4925
		72.0336			98.4016
		72.3557			98.4379
		72.6779			98.4702
		73			98.4988

## Sheet: Figure 7_d
		Figure 7.d		The portion of the gel inside the red box is shown in Figure 7d
